# Supplementary material for: Genomic dissection and prediction of heading date in perennial ryegrass
Source: BMC Genomics. 2015 Nov 11;16:921. doi: 10.1186/s12864-015-2163-3 (PMC4642674; doi:10.1186/s12864-015-2163-3)
Supplement: Additional file 2: — Genes predicted in the scaffolds harboring the significant SNPs. (XLSX 14 kb) [file 12864_2015_2163_MOESM2_ESM.xlsx]

## Sheet: Sheet1
Gene	Scaffold	Gene Start	Gene End	Top BLASTp Hit	Description
maker-scaffold_1379|ref0015994-exonerate_est2genome-gene-0.0	scaffold_1379|ref0015994	5666	8252	gi|357136238|ref|XP_003569712.1|	CASP-like protein 3A1
maker-scaffold_1379|ref0015994-exonerate_est2genome-gene-0.1	scaffold_1379|ref0015994	18647	24600	gi|357136242|ref|XP_003569714.1|	SPA1-RELATED 3-like
maker-scaffold_1379|ref0015994-exonerate_est2genome-gene-0.2	scaffold_1379|ref0015994	59149	61150	gi|474350784|gb|EMS62999.1|	hypothetical protein
maker-scaffold_1379|ref0015994-exonerate_est2genome-gene-0.3	scaffold_1379|ref0015994	70169	75374	gi|475614432|gb|EMT29081.1|	hypothetical protein
maker-scaffold_1379|ref0015994-exonerate_est2genome-gene-0.4	scaffold_1379|ref0015994	76186	80005	gi|474174427|gb|EMS57709.1|	hypothetical protein
maker-scaffold_1379|ref0015994-exonerate_est2genome-gene-0.5	scaffold_1379|ref0015994	83047	88618	gi|514737363|ref|XP_004958820.1|	2-oxoglutarate dehydrogenase, mitochondrial-like
maker-scaffold_18588|ref0030356-exonerate_est2genome-gene-0.0	scaffold_18588|ref0030356	5115	8308	gi|473849333|gb|EMS47463.1|	Serine/threonine-protein kinase PBS1
maker-scaffold_18961|ref0022259-exonerate_est2genome-gene-0.0	scaffold_18961|ref0022259	1018	6032	gi|357121365|ref|XP_003562391.1|	uncharacterized protein
maker-scaffold_2801|ref0025790-exonerate_est2genome-gene-0.0	scaffold_2801|ref0025790	34521	37291	gi|475553417|gb|EMT11999.1|	hypothetical protein
maker-scaffold_2801|ref0025790-exonerate_est2genome-gene-0.1	scaffold_2801|ref0025790	37485	41678	gi|357115345|ref|XP_003559449.1|	meiotic recombination protein SPO11-1 isoform X1
maker-scaffold_2801|ref0025790-exonerate_est2genome-gene-0.2	scaffold_2801|ref0025790	41846	42237	gi|357115345|ref|XP_003559449.1|	meiotic recombination protein SPO11-1 isoform X1
maker-scaffold_2801|ref0025790-exonerate_est2genome-gene-0.3	scaffold_2801|ref0025790	42433	47795	gi|357115337|ref|XP_003559446.1|	phytochrome C
maker-scaffold_3169|ref0009840-exonerate_est2genome-gene-0.0	scaffold_3169|ref0009840	32127	36641	gi|357124782|ref|XP_003564076.1|	uncharacterized protein
maker-scaffold_3169|ref0009840-exonerate_est2genome-gene-0.1	scaffold_3169|ref0009840	3781	11081	gi|357118338|ref|XP_003560912.1|	LMBR1 domain-containing protein 2 homolog A-like
maker-scaffold_3169|ref0009840-exonerate_est2genome-gene-0.2	scaffold_3169|ref0009840	42303	43491	gi|75289212|sp|Q67X83.1|HS26M_ORYSJ	Full=26.2 kDa heat shock protein, mitochondrial; Short=OsHsp26.2; Flags: Precursor
maker-scaffold_3395|ref0039781-exonerate_est2genome-gene-0.0	scaffold_3395|ref0039781	8172	15030	gi|357124778|ref|XP_003564074.1|	serine/threonine-protein phosphatase 2A activator
maker-scaffold_3395|ref0039781-exonerate_est2genome-gene-0.1	scaffold_3395|ref0039781	24353	27633	gi|113595204|dbj|BAF19078.1|	F-box-like; AMN1 regions
maker-scaffold_3546|ref0025043-exonerate_est2genome-gene-0.0	scaffold_3546|ref0025043	86154	88267	gi|326509325|dbj|BAJ91579.1|	Possible lysine decarboxylase
maker-scaffold_3586|ref0003174-exonerate_est2genome-gene-0.0	scaffold_3586|ref0003174	11209	11682	gi|514810841|ref|XP_004980215.1|	Myb/SANT-like DNA-binding domain
maker-scaffold_3586|ref0003174-exonerate_est2genome-gene-0.1	scaffold_3586|ref0003174	39838	43237	gi|357137990|ref|XP_003570581.1|	cytoplasmic tRNA 2-thiolation protein 1
maker-scaffold_3586|ref0003174-exonerate_est2genome-gene-0.2	scaffold_3586|ref0003174	69103	74167	gi|326526241|dbj|BAJ97137.1|	Methionine Aminopeptidase 1 region
maker-scaffold_3586|ref0003174-exonerate_est2genome-gene-0.3	scaffold_3586|ref0003174	74926	78950	gi|357137992|ref|XP_003570582.1|	uncharacterized protein; PAN domain
maker-scaffold_3586|ref0003174-exonerate_est2genome-gene-0.4	scaffold_3586|ref0003174	57822	59052	gi|475551613|gb|EMT11675.1|	hypothetical protein; Short-chain dehydrogenases/reductases region
maker-scaffold_3586|ref0003174-exonerate_est2genome-gene-0.5	scaffold_3586|ref0003174	60623	68037	gi|357137986|ref|XP_003570579.1|	probable phenylalanine--tRNA ligase alpha subunit
maker-scaffold_5059|ref0019898-exonerate_est2genome-gene-0.0	scaffold_5059|ref0019898	3012	6776	gi|326488125|dbj|BAJ89901.1|	predicted protein
maker-scaffold_5059|ref0019898-exonerate_est2genome-gene-0.1	scaffold_5059|ref0019898	11292	13857	gi|48374872|gb|AAT42130.1|	CONSTANS-like protein
maker-scaffold_5059|ref0019898-exonerate_est2genome-gene-0.2	scaffold_5059|ref0019898	6721	8495	gi|124107451|emb|CAM31942.1|	hypothetical protein; secretory_peroxidase region
maker-scaffold_6570|ref0047306-exonerate_est2genome-gene-0.0	scaffold_6570|ref0047306	1225	1743	gi|357114875|ref|XP_003559219.1|	cyclic nucleotide-gated ion channel 2-like
maker-scaffold_6570|ref0047306-exonerate_est2genome-gene-0.1	scaffold_6570|ref0047306	3913	6701	gi|357114875|ref|XP_003559219.1|	cyclic nucleotide-gated ion channel 2-like
maker-scaffold_6570|ref0047306-exonerate_est2genome-gene-0.2	scaffold_6570|ref0047306	11317	14523	gi|357114816|ref|XP_003559190.1|	26S proteasome non-ATPase regulatory subunit 10
maker-scaffold_6570|ref0047306-exonerate_est2genome-gene-0.3	scaffold_6570|ref0047306	35121	38357	gi|475499189|gb|EMT04148.1|	Putative serine/threonine-protein kinase receptor
maker-scaffold_6570|ref0047306-exonerate_est2genome-gene-0.4	scaffold_6570|ref0047306	38763	39219	gi|475555584|gb|EMT12460.1|	Putative serine/threonine-protein kinase receptor
maker-scaffold_9679|ref0013864-exonerate_est2genome-gene-0.0	scaffold_9679|ref0013864	16727	19412	gi|475568854|gb|EMT15617.1|	GDSL esterase/lipase
maker-scaffold_9679|ref0013864-exonerate_est2genome-gene-0.1	scaffold_9679|ref0013864	20720	27060	gi|113594897|dbj|BAF18771.1|	Galactosyltransferase
